# Supplementary material for: Congenital SARS-CoV-2 Infection in Two Neonates with Confirmation by Viral Culture of the Placenta in One Case
Source: Viruses. 2023 May 31;15(6):1310. doi: 10.3390/v15061310 (PMC10301936; doi:10.3390/v15061310)
Supplement: Supplementary file 1 [file viruses-15-01310-s001.zip]

Archive with 1 entries (1 files):
- viruses-2267686-supplementary.pdf
